# Supplementary material for: Strain-induced room-temperature ferroelectricity in SrTiO3 membranes
Source: Nat Commun. 2020 Jun 19;11:3141. doi: 10.1038/s41467-020-16912-3 (PMC7305178; doi:10.1038/s41467-020-16912-3)
Supplement: Supplementary file 4 — Supplementary Data 1 [file 41467_2020_16912_MOESM4_ESM.zip]

Archive with 51 entries (51 files):
- Supplementar Data 1/Strain0.0000.cif
- Supplementar Data 1/Strain0.0500.cif
- Supplementar Data 1/Strain-0.0500.cif
- Supplementar Data 1/Strain0.1000.cif
- Supplementar Data 1/Strain-0.1000.cif
- Supplementar Data 1/Strain0.1500.cif
- Supplementar Data 1/Strain-0.1500.cif
- Supplementar Data 1/Strain0.2000.cif
- Supplementar Data 1/Strain-0.2000.cif
- Supplementar Data 1/Strain0.2500.cif
- Supplementar Data 1/Strain-0.2500.cif
- Supplementar Data 1/Strain0.3000.cif
- Supplementar Data 1/Strain-0.3000.cif
- Supplementar Data 1/Strain0.3500.cif
- Supplementar Data 1/Strain-0.3500.cif
- Supplementar Data 1/Strain0.4000.cif
- Supplementar Data 1/Strain-0.4000.cif
- Supplementar Data 1/Strain0.4500.cif
- Supplementar Data 1/Strain-0.4500.cif
- Supplementar Data 1/Strain0.5000.cif
- Supplementar Data 1/Strain-0.5000.cif
- Supplementar Data 1/Strain0.5500.cif
- Supplementar Data 1/Strain0.6000.cif
- Supplementar Data 1/Strain0.6500.cif
- Supplementar Data 1/Strain0.7000.cif
- Supplementar Data 1/Strain0.7500.cif
- Supplementar Data 1/Strain0.8000.cif
- Supplementar Data 1/Strain0.8500.cif
- Supplementar Data 1/Strain0.9000.cif
- Supplementar Data 1/Strain0.9500.cif
- Supplementar Data 1/Strain1.0000.cif
- Supplementar Data 1/Strain1.0500.cif
- Supplementar Data 1/Strain1.1000.cif
- Supplementar Data 1/Strain1.1500.cif
- Supplementar Data 1/Strain1.2000.cif
- Supplementar Data 1/Strain1.2500.cif
- Supplementar Data 1/Strain1.3000.cif
- Supplementar Data 1/Strain1.3500.cif
- Supplementar Data 1/Strain1.4000.cif
- Supplementar Data 1/Strain1.4500.cif
- Supplementar Data 1/Strain1.5000.cif
- Supplementar Data 1/Strain1.5500.cif
- Supplementar Data 1/Strain1.6000.cif
- Supplementar Data 1/Strain1.6500.cif
- Supplementar Data 1/Strain1.7000.cif
- Supplementar Data 1/Strain1.7500.cif
- Supplementar Data 1/Strain1.8000.cif
- Supplementar Data 1/Strain1.8500.cif
- Supplementar Data 1/Strain1.9000.cif
- Supplementar Data 1/Strain1.9500.cif
- Supplementar Data 1/Strain2.0000.cif
