# Supplementary material for: Strain-induced room-temperature ferroelectricity in SrTiO3 membranes
Source: Nat Commun. 2020 Jun 19;11:3141. doi: 10.1038/s41467-020-16912-3 (PMC7305178; doi:10.1038/s41467-020-16912-3)
Supplement: Supplementary file 4 — Supplementary Data 1 [file 41467_2020_16912_MOESM4_ESM.zip › Supplementar Data 1/Strain1.9500.cif]

data_image0
_cell_length_a       3.93221
_cell_length_b       3.857
_cell_length_c       3.83418
_cell_angle_alpha    90
_cell_angle_beta     90
_cell_angle_gamma    90

_symmetry_space_group_name_H-M    "P 1"
_symmetry_int_tables_number       1

loop_
  _symmetry_equiv_pos_as_xyz
  'x, y, z'

loop_
  _atom_site_label
  _atom_site_occupancy
  _atom_site_fract_x
  _atom_site_fract_y
  _atom_site_fract_z
  _atom_site_thermal_displace_type
  _atom_site_B_iso_or_equiv
  _atom_site_type_symbol
  Sr1      1.0000 0.02193  0.00310  0.00411  Biso   1.000  Sr
  Ti1      1.0000 0.52285  0.50310  0.50419  Biso   1.000  Ti
  O1       1.0000 0.49159  0.50451  0.00394  Biso   1.000  O
  O2       1.0000 0.49388  0.00415  0.50382  Biso   1.000  O
  O3       1.0000 0.99574  0.50413  0.50394  Biso   1.000  O
